# Supplementary material for: Preventive Treatment with Astaxanthin Microencapsulated with Spirulina Powder, Administered in a Dose Range Equivalent to Human Consumption, Prevents LPS-Induced Cognitive Impairment in Rats
Source: Nutrients. 2023 Jun 23;15(13):2854. doi: 10.3390/nu15132854 (PMC10343420; doi:10.3390/nu15132854)
Supplement: Supplementary file 1 [file nutrients-15-02854-s001.zip]

Archive with 1 entries (1 files):
- nutrients-2448688 -Supplementary figure .pdf
